# Supplementary material for: Platelet Lipidome Fingerprint: New Assistance to Characterize Platelet Dysfunction in Obesity
Source: Int J Mol Sci. 2022 Jul 28;23(15):8326. doi: 10.3390/ijms23158326 (PMC9369067; doi:10.3390/ijms23158326)
Supplement: Supplementary file 1 [file ijms-23-08326-s001.zip]

Archive with 1 entries (1 files):
- ijms-1819018-supplementary.pdf
